# Supplementary material for: A Place-Based Conceptual Model (PBCM) of Neotricula aperta/Schistosoma mekongi habitat before and after dam construction in the Lower Mekong River
Source: PLoS Negl Trop Dis. 2023 Oct 6;17(10):e0011122. doi: 10.1371/journal.pntd.0011122 (PMC10584140; doi:10.1371/journal.pntd.0011122)
Supplement: S1 Data — (XLSX) [file pntd.0011122.s001.xlsx]

## Sheet: Sheet1
VCS		CS		MS		FS
MeB	MeK	MeB	MeK	MeB	MeK	MeB	MeK
0.1	0.1	0.7	0.3	5.6	0.9	32.3	28.3
0.1	1.9	0.5	1.9	2.2	2.1	21.2	29.4
0	1	0.2	0.1	0.4	0.9	4.3	23.1
0.1	0	0.4	0.5	2.1	0.3	19.8	31.3
0.1	0.1	0.4	0.4	4.7	1.9	58.6	36.5
0.1	0.3	1	0.9	4.2	0.7	40.3	21.8
	0.1				2.6		31.9
VFS		TS		SILT		CLAY
MeB	MeK	MeB	MeK	MeB	MeK	MeB	MeK
11.5	49.7	50.2	79.3	37.2	8.8	12.6	11.9
16.3	40.2	40.3	78.8	45.3	16.9	14.4	4.3
8.7	38.6	13.6	65.5	66.8	26.4	19.6	8.1
12.2	46	34.6	77.7	50.2	17.6	15.2	4.7
24.3	43.4	88.1	82.4	8.1	14	3.8	3.6
28.3	59.5	73.9	82.7	20.7	14.5	5.4	2.8
	43.7		79.2		16.3		4.5
OC		P		Fe		EC
MeB	MeK	MeB	MeK	MeB	MeK	MeB	MeK
0.71	0.28	36.1	33	1.8	1	0.6	0.6
0.88	0.14	31.6	27.5	1.87	0.98	0.6	0.46
1.03	0.37	28.6	35.9	2.32	1.23	0.6	0.53
1.03	0.21	31	30.5	1.82	0.94	0.69	0.59
0.16	0.18	24.5	25	0.8	0.94	0.52	1.73
0.66	0.24	30.8	32.5	1.02	0.89	0.69	0.82
	0.35		34		0.96		0.93
Sat. Ex. Ca2		Sat. Ex. Mg2		Sat. Ex. Na+		Sat. Ex. K+
MeB	MeK	MeB	MeK	MeB	MeK	MeB	MeK
4.85	4.68	1.14	1.15	0.88	0.71	0.12	0.14
4.63	3.75	1.14	0.81	0.65	0.55	0.12	0.1
4.61	4.31	1.22	0.9	0.82	0.82	0.14	0.12
5.51	4.66	1.28	0.91	0.82	0.88	0.15	0.14
4.13	10.9	0.91	3.15	0.55	3.15	0.1	0.16
5.82	5.93	1.22	1.52	0.82	1.07	0.12	0.18
	6.4		1.7		1.28		0.17
Sat. Ex . Cl-		Sat. Ex. HCO3		Eff. Ex. Cat.Ca2		Eff. Ex. Cat. Mg2
MeB	MeK	MeB	MeK	MeB	MeK	MeB	MeK
0.78	0.54	3.83	3.59	16	6.5	1.42	0.78
0.54	0.58	3.81	3.16	16.5	6.66	1.58	0.68
0.61	0.68	4.54	3.88	19.3	9.37	2.24	0.98
0.78	0.63	3.91	3.62	18.2	7.03	1.66	1.38
0.49	1.61	3.12	2.53	4.32	7.72	0.48	0.78
0.39	1.24	3.99	3.39	7.43	6.27	0.3	0.68
	1.73		3.56		6.27		0.74
Eff. Ex. Cat Al3		Sum Ex. Cat		Eff. Ex. Cat Ca2		Eff. Ex. Cat K+
MeB	MeK	MeB	MeK	MeB	MeK	Meb	Mek
0.01	0	17.5	7.27	0.24	0.14	0.15	0.09
0	0	18.2	7.41	0.22	0.14	0.16	0.09
0	0	21.6	10.6	0.24	0.17	0.22	0.1
0	0	19.9	8.62	0.27	0.12	0.19	0.09
0.1	0	4.68	8.81	0.17	0.24	0.06	0.07
0	0.03	7.68	7.17	0.14	0.14	0.09	0.08
	0		7.22		0.14		0.07
